# Supplementary material for: Whole-Genome Sequencing for Routine Pathogen Surveillance in Public Health: a Population Snapshot of Invasive Staphylococcus aureus in Europe
Source: mBio. 2016 May 5;7(3):e00444-16. doi: 10.1128/mBio.00444-16 (PMC4959656; doi:10.1128/mBio.00444-16)
Supplement: Table S1 — Known genetic mechanisms of antibiotic resistance in S. aureus used to predict genotypic resistance. [file mbo002162813st1.xlsx]

## Sheet: Sheet1
Table S1: Resistance Data
Antibiotic	Accessory gene	Protein Accession	Core gene	Mutation	Substitution	Reference
Penicillin	BlaZ	Q6GFV5_STAAR
	BlaZ-D	Q53699_STAAU
	BlaZ-A	Q60250_STAAU
	BlaZLGA251	G0LPN7_STAAU
Cefoxitin	MecA	O54286_STAAU
	MecC	G0LPN8_STAAU
Ciprofloxacin			grlA		S80F	[1]
			grlA & gyrA		S80F, S84L	[1]
			grlA & gyrA		S80Y, S84L	[1]
			grlA & gyrA		S80F, E88K	[1]
			grlA		S80Y	[1]
Moxifloxacin			grlA & gyrA		S80F, S84L	[1]
			grlA & gyrA		S80Y, S84L	[1]
Gentamicin	AacA-AphD	AACA_STAAM
Amikacin	AphA-3	A8J4N5_STAAU
	AadD	KANU_STAAU
Tobramycin	AadD	KANU_STAAU
	AacA-AphD	AACA_STAAM
Erythromycin			23S RNA	A0258T/G		[2]
				A2059G		[2]
				T2089C		[2]
				C2163T		[2]
				C2207T		[2]
				A2059G & A2058G		[3]
				C2163T		[4]
	ErmA	ERMA_STAAN
	ErmB	Q799N2_STAAU
	ErmC	ERMC3_STAAU
	Erm33	Q8KLN5_STASC
	ErmT	D3GMR8_STAA5
	MefA	Q79RU3_STAAU
	MefE	Q7BKK4_STRPN
	MsrA	A1E139_STAEP
	EreA	EREA_ECOLX
	EreB	EREB_ECOLX
Clindamycin	LinA	Q6QHH8_STAAU
	ErmA	ERMA_STAAN
	ErmC	ERMC3_STAAU
Tetracycline	TetK	TCR_STAAU
	TetM	TETM_STAAM
	TetL	C7C2U6_STAA5
	TetO	TETO_STRMU
Fusidic acid			fusA		V90I	[5]
					E444K	[5]
					G451V	[5]
					M453I	[5]
					H457Y	[5]
					L461K	[5]
					L461S	[5]
					P478S	[5]
					M651I	[5]
					P406L	[6]
					G452S	[6]
					H457Q	[7]
	FusB	Q8GNY5_STAAU
	FusC	Q6GD50_STAAS
Linezolid			23S rRNA	C2192T		[8]
				G2447T		[9]
				T2500A		[10]
				A2503G & T2504C		[11]
				G2505A		[12]
				G2766T		[13]
				G2576T		[14]
				G2534T & G2603T		[15]
			rplD		K68Q	[16]
			rplC		G152D	[16]
					M169L	[16]
					F127-H146	[16]
	Cfr	CFR_STASC
Mupirocin			IleS-1		V588F	[17]
					G593V	[17]
					V631F	[17]
	IleS-2	SYI2_STAAU
Rifampicin			rpoB		S464P	[18]
					Q468R	[18]
					D471Y	[18]
					A477V	[18]
					A477D	[18]
					H481Y	[18]
					R484H	[18]
					D550G	[18]
Trimethoprim			dfrA		L41F	[19]
					F99S	[19]
					F99Y	[19]
					H150R	[19]
	DfrK	C7C2U7_STAA5
	DfrB	A8Z405_STAAT
	DfrG	Q4H3Y3_STAAU
Daptomycin			mprF		S295L	[20]
					T345A	[20]
			rpoB		A621E	[21]
Vancomycin			rpoB		A621E	[21]
			graR		Deletions	[22]
			vraS		S197N	[23]
	VanA	Q7BWD7_STAAU
	VanZ	Q7BWD5_STAAU
References
1	Griggs DJ, Marona H, Piddock LJV (2003) Selection of moxifloxacin-resistant Staphylococcus aureus compared with five other fluoroquinolones. Journal of Antimicrobial Chemotherapy 51: 1403–1407. doi:10.1093/jac/dkg241.
2	Roberts MC (2008) Update on macrolide-lincosamide-streptogramin, ketolide, and oxazolidinone resistance genes. FEMS Microbiology Letters 282: 147–159. doi:10.1111/j.1574-6968.2008.01145.x.
3	Vester B, Douthwaite S (2001) Macrolide resistance conferred by base substitutions in 23S rRNA. Antimicrobial Agents and Chemotherapy 45: 1–12.
4	Prunier A-L, Malbruny B, Laurans M, Brouard J, Duhamel J-F, et al. (2003) High rate of macrolide resistance in Staphylococcus aureus strains from patients with cystic fibrosis reveals high proportions of hypermutable strains. J INFECT DIS 187: 1709–1716. doi:10.1086/374937.
5	Chen H-J, Hung W-C, Tseng S-P, Tsai J-C, Hsueh P-R, et al. (2010) Fusidic acid resistance determinants in Staphylococcus aureus clinical isolates. Antimicrobial Agents and Chemotherapy 54: 4985–4991. doi:10.1128/AAC.00523-10.
6	Lannergård J, Eiff von C, Sander G, Cordes T, Seggewiss J, et al. (2008) Identification of the Genetic Basis for Clinical Menadione-Auxotrophic Small-Colony Variant Isolates of Staphylococcus aureus. Antimicrobial Agents and Chemotherapy 52: 4017–4022. doi:10.1128/AAC.00668-08.
7	Castanheira M, Watters AA, Mendes RE, Farrell DJ, Jones RN (2010) Occurrence and molecular characterization of fusidic acid resistance mechanisms among Staphylococcus spp. from European countries (2008). J Antimicrob Chemother 65: 1353–1358. doi:10.1093/jac/dkq094.
8	Howe RA, Wootton M, Noel AR, Bowker KE, Walsh TR, et al. (2003) Activity of AZD2563, a novel oxazolidinone, against Staphylococcus aureus strains with reduced susceptibility to vancomycin or linezolid. Antimicrobial Agents and Chemotherapy 47: 3651–3652.
9	Swaney, S. M., D. L. Shinabarger, R. D. Schaadt, J. H. Bock, J. L. Slightom, and G. E. Zurenko. (1998) Oxazolidinone resistance is associated with a mutation in the peptidyl transferase region of 23S rRNA. 38th Intersci. Conf. Antimicrob. Agents. Abstr. C-104.
10	Meka VG, Pillai SK, Sakoulas G, Wennersten C, Venkataraman L, et al. (2004) Linezolid resistance in sequential Staphylococcus aureus isolates associated with a T2500A mutation in the 23S rRNA gene and loss of a single copy of rRNA. J INFECT DIS 190: 311–317. doi:10.1086/421471.
11	Livermore DM, Warner M, Mushtaq S, North S, Woodford N (2007) In vitro activity of the oxazolidinone RWJ-416457 against linezolid-resistant and -susceptible staphylococci and enterococci. Antimicrobial Agents and Chemotherapy 51: 1112–1114. doi:10.1128/AAC.01347-06.
12	North, S. E., M. J. Ellington, A. P. Johnson, D. M. Livermore, and N. Woodford. (2005) Chloramphenicol-selected mutants of Staphylococcus aureus may show cross-resistance to linezolid. 45th Intersci. Conf. Antimicrob. Agents Chemother., Abstr. C1-1417.
13	Livermore DM, Mushtaq S, Warner M, Woodford N (2009) Activity of oxazolidinone TR-700 against linezolid-susceptible and -resistant staphylococci and enterococci. J Antimicrob Chemother 63: 713–715. doi:10.1093/jac/dkp002.
14	Tsiodras S, Gold HS, Sakoulas G, Eliopoulos GM, Wennersten C, et al. (2001) Linezolid resistance in a clinical isolate of Staphylococcus aureus. Lancet 358: 207–208. doi:10.1016/S0140-6736(01)05410-1.
15	Gu B, Kelesidis T, Tsiodras S, Hindler J, Humphries RM (2013) The emerging problem of linezolid-resistant Staphylococcus. J Antimicrob Chemother 68: 4–11. doi:10.1093/jac/dks354.
16	Locke JB, Hilgers M, Shaw KJ (2009) Novel ribosomal mutations in Staphylococcus aureus strains identified through selection with the oxazolidinones linezolid and torezolid (TR-700). Antimicrobial Agents and Chemotherapy 53: 5265–5274. doi:10.1128/AAC.00871-09.
17	Hurdle JG, O'Neill AJ, Ingham E, Fishwick C, Chopra I (2004) Analysis of mupirocin resistance and fitness in Staphylococcus aureus by molecular genetic and structural modeling techniques. Antimicrobial Agents and Chemotherapy 48: 4366–4376. doi:10.1128/AAC.48.11.4366-4376.2004.
18	Aubry-Damon H, Soussy CJ, Courvalin P (1998) Characterization of mutations in the rpoB gene that confer rifampin resistance in Staphylococcus aureus. Antimicrobial Agents and Chemotherapy 42: 2590–2594.
19	Vickers AA, Potter NJ, Fishwick CWG, Chopra I, O'Neill AJ (2009) Analysis of mutational resistance to trimethoprim in Staphylococcus aureus by genetic and structural modelling techniques. J Antimicrob Chemother 63: 1112–1117. doi:10.1093/jac/dkp090.
20	Yang S-J, Nast CC, Mishra NN, Yeaman MR, Fey PD, et al. (2010) Cell wall thickening is not a universal accompaniment of the daptomycin nonsusceptibility phenotype in Staphylococcus aureus: evidence for multiple resistance mechanisms. Antimicrobial Agents and Chemotherapy 54: 3079–3085. doi:10.1128/AAC.00122-10.
21	Cui L, Isii T, Fukuda M, Ochiai T, Neoh H-M, et al. (2010) An RpoB mutation confers dual heteroresistance to daptomycin and vancomycin in Staphylococcus aureus. Antimicrobial Agents and Chemotherapy 54: 5222–5233. doi:10.1128/AAC.00437-10.
22	Neoh H-M, Cui L, Yuzawa H, Takeuchi F, Matsuo M, et al. (2008) Mutated response regulator graR is responsible for phenotypic conversion of Staphylococcus aureus from heterogeneous vancomycin-intermediate resistance to vancomycin-intermediate resistance. Antimicrobial Agents and Chemotherapy 52: 45–53. doi:10.1128/AAC.00534-07.
23	Cui L, Neoh H-M, Shoji M, Hiramatsu K (2009) Contribution of vraSR and graSR point mutations to vancomycin resistance in vancomycin-intermediate Staphylococcus aureus. Antimicrobial Agents and Chemotherapy 53: 1231–1234. doi:10.1128/AAC.01173-08.
