# Supplementary material for: Whole-Genome Sequencing for Routine Pathogen Surveillance in Public Health: a Population Snapshot of Invasive Staphylococcus aureus in Europe
Source: mBio. 2016 May 5;7(3):e00444-16. doi: 10.1128/mBio.00444-16 (PMC4959656; doi:10.1128/mBio.00444-16)
Supplement: Table S2 — Affiliations of and contact information for members of the European SRL Working Group. [file mbo002162813st2.xlsx]

## Sheet: Sheet1
Table S2: SRL Affiliations
Authors and Contributors of the Staphylococcal Reference Laboratory Working Group
David M Aanensen	(1) Department of Infectious Disease Epidemiology, Imperial College, London, UK	d.aanensen@imperial.ac.uk
	(2) Centre for Genomic Pathogen Surveillance, Wellcome Genome Campus, Cambridgeshire, UK
Edward J Feil	The Milner Centre for Evolution, Department of Biology and Biochemistry, University of Bath, Bath, United Kingdom	e.feil@bath.ac.uk
Matthew TG Holden	School of Medicine, University of St Andrews, St Andrews, United Kingdom	mtgh@st-andrews.ac.uk
Janina Dordel	Department of Biology, Drexel University, Philadelphia 19104, PA, USA	jd10@sanger.ac.uk
Corin A Yeats	Department of Infectious Disease Epidemiology, Imperial College, London, UK	c.yeats@imperial.ac.uk
Artemij Fedosejev	Department of Infectious Disease Epidemiology, Imperial College, London, UK	artemij@artemij.com
Richard Goater	Centre for Genomic Pathogen Surveillance, Wellcome Genome Campus, Cambridgeshire, UK	rg14@sanger.ac.uk
Santiago Castillo-Ramirez	Programa de Genómica Evolutiva, Centro de Ciencias Genómicas, Universidad Nacional Autónoma de México, Cuernavaca, Morelos CP 62210, México	iago@ccg.unam.mx
Jukka Corander	Helsinki Institute for Information Technology HIIT, Aalto, Finland	jukka.corander@helsinki.fi
Caroline Colijn	Department of Mathematics, Imperial College London, London, United Kingdom	C.colijn@imperial.ac.uk
Monika A Chlebowicz	Department of Medical Microbiology, University Medical Center Groningen, Rijksuniversteit Groningen, The Netherlands	monikachlebowicz@gmail.com
Leo Schouls	National Institute for Public Health and the Environment, Bilthoven, The Netherlands	leo.schouls@rivm.nl
Max Heck	National Institute for Public Health and the Environment, Bilthoven, The Netherlands	max.heck@rivm.nl
Gerlinde Pluister	National Institute for Public Health and the Environment, Bilthoven, The Netherlands	Gerlinde.Pluister@rivm.nl
Raimond Ruimy	Centre Hospitalier Universitaire de Nice, Nice, France	ruimy.r@chu-nice.fr
Jenny Ahman	EUCAST Development Laboratory, Växjö, Sweden	jenny.ahman@kronoberg.se
Erika Matuschek	EUCAST Development Laboratory, Växjö, Sweden	erika.matuschek@kronoberg.se
Karina Krziwanek	National Reference Centre for Nosocomial Infections and Antimicrobial Resistance, Linz, Austria	karina.krziwanek@gmx.net
Sabine Stumvoll	National Reference Centre for Nosocomial Infections and Antimicrobial Resistance, Linz, Austria	sabine.stumvoll@elisabethinen.or.at
Walter Koller	Klinisches Institut fuer Hygiene und Medizinische Mikrobiologie, Vienna, Austria	walter.koller@meduniwien.ac.at,
Olivier Denis	Department of Microbiology, Université Libre de Bruxelles- Hopital Erasme, Belgium	odenis@ulb.ac.be
Marc Struelens	Department of Microbiology, Université Libre de Bruxelles- Hopital Erasme, Belgium	Marc.Struelens@ecdc.europa.eu
Dimitr Nashev	National Center of Infectious and Parasitic Diseases, Sofia, Bulgaria	nashev@hotmail.com
Ana Budimir	Dept of Clinical and Molecular Microbiology, Clinical Hospital Centre Zagreb, Croatia	abudimir@kbc-zagreb.hr
Smilja Kalenic	Dept of Clinical and Molecular Microbiology, Clinical Hospital Centre Zagreb, Croatia	skalenic@mef.hr
Despo Pieridou-Bagatzouni	Department of Microbiology, Nicosia General Hospital, Cyprus	dbagatzouni@mphs.moh.gov.cy
Vladislav Jakubu	National Institute for Public Health, Prague, Czech Republic	vjakubu.cz
Helena Zemlickova	National Institute for Public Health, Prague, Czech Republic	hzemlickova@szu.cz
Henrik Westh	Hvidovre Hospital, Hvidovre, Denmark	Henrik.Westh@hvh.regionh.dk
Marit Sørum	Staphylococcal laboratory, Statens Serum Institut, Copenhagen, Denmark	mrr@ssi.dk
Anders R Larson	Staphylococcal laboratory, Statens Serum Institut, Copenhagen, Denmark	ARL@ssi.dk
Frederic Laurent	INSERM, U851, French National Reference Centre for Staphylococci, Hospices Civils de Lyon, France	FREDERIC.LAURENT@recherche.univ-lyon1.fr
Jerome Ettienne	INSERM, U851, French National Reference Centre for Staphylococci, Hospices Civils de Lyon, France	JETIENNE@UNIV-LYON1.FR
Birgit Strommenger	Robert Koch Institut Bereich Wernigerode, Germany	Strommengerb@rki.de
Wolfgang Witte	Robert Koch Institut Bereich Wernigerode, Germany	WitteW@rki.de
Sofia Vourli	Department of Microbiology, National School of Pubic Health, Athens, Greece	svourli@freemail.gr
Alkis Vatopoulos	Department of Microbiology, National School of Pubic Health, Athens, Greece	avatopoulos@esdy.edu.gr
Anni Vainio	National Institute for Health and Welfare, Helsinki, Finland	anni.vainio@thl.fi
Jaana Vuopio-Varkila	National Institute for Health and Welfare, Helsinki, Finland	jaana.vuopio@thl.fi
Miklos Fuzi	Semmelweis University, Budapest, Hungary	fuzi.miklosmed.semmelweis-univ.hu
Erika Ungvári	National Center for Epidemiology, Budapest, Hungary	ungvari.erika@oek.antsz.hu
Stephan Murchan	Health Protection Surveillance Centre, Dublin, Ireland	stephen.murchan@mailx.hse.ie
Angela Rossney	National MRSA Reference Laboratory, St. James's Hospital, Dublin, Ireland	arossney@stjames.ie
Edvins Miklasevics	Pauls Stradins Clinical University Hospital, Riga, Latvia	edvins.miklasevics@rsu.lv
Arta Balode	Pauls Stradins Clinical University Hospital, Riga, Latvia	arta.balode@stradini.lv
Gunnsteinn Haraldsson	Dept. of Clinical Microbiology, Landspitali University Hospital and University of Iceland, Reykjavik, Iceland	gah@hi.is
Karl G. Kristinsson	Dept. of Clinical Microbiology, Landspitali University Hospital and University of Iceland, Reykjavik, Iceland	karl@landspitali.is
Monica Monaco	Department of Infectious, Parasitic and Immune-mediated Diseases, Istituto Superiore di Sanità, Rome, Italy	monica.monaco@iss.it
Analisa Pantosti	Department of Infectious, Parasitic and Immune-mediated Diseases, Istituto Superiore di Sanità, Rome, Italy	pantosti@iss.it
Michael Borg	Department of Infection Control, Mater Dei Hospital, Valetta, Malta	michael.a.borg@gov.mt,
Lillian Marstein	MRSA Reference Laboratory in Norway, St. Olavs Hospital, University Hospital Trondheim, Norway	lillian.marstein@stolav.no
Trond Jacobsen	MRSA Reference Laboratory in Norway, St. Olavs Hospital, University Hospital Trondheim, Norway	trond.jacobsen@stolav.no
Gunnar Skov Simonsen	Department of Microbiology and Infection Control, University Hospital of North Norway, Tromsø, Norway	Gunnar.Skov.Simonsen@unn.no,
Marta Aires-de-Sousa	Laboratory of Molecular Genetics, Instituto de Tecnologia Quimica e Biologica, Lisbon, Portugal	msousa@esscvp.eu
	Current address: Escola Superior de Saude da Cruz Vermelha Portuguesa, Lisbon, Portugal
Herminia de Lencastre	(1) Laboratory of Molecular Genetics, Instituto de Tecnologia Quimica e Biologica, Lisbon, Portugal,	(1) hml@itqb.unl.pt,
	(2) The Rockefeller University, New York, USA	(2) lencash@mail.rockefeller.edu,
Agnieszka Luczak-Kadlubowska	Centre of Quality Control in Microbiology, Warsaw, Poland	luczakowa@cls.edu.pl
Waleria Hryniewicz	(1) National Medicines Institute, Warsaw, Poland	waleria@cls.edu.pl
	(2) Centre of Quality Control in Microbiology, Warsaw, Poland
Monica Straut	National Institute of Research and Development for Microbiology and Immunology, Budapest, Romania	mstraut@cantacuzino.ro
Irina Codita	National Institute of Research and Development for Microbiology and Immunology, Budapest, Romania	icodita@cantacuzino.ro
Maria Perez-Vazquez	Centro Nacional de Microbiologia, Instituto de Salud Carlos III, Madrid, Spain	mperezv@isciii.es
Jose Campos	Centro Nacional de Microbiologia, Instituto de Salud Carlos III, Madrid, Spain	jcampos@isciii.es
Natasa Svent Kucina	Institute of Microbiology and Immunology, Medical faculty, University of Ljubljana, Ljubljana, Slovenia	Natasa.Svent-Kucina@mf.uni-lj.si
Romina Kofol	Institute of Microbiology and Immunology, Medical faculty, University of Ljubljana, Ljubljana, Slovenia	rkofol@gmail.com
Sara Haegman	Swedish Institute for Infectious Disease Control, Stokholm, Sweden	sara.haeggman@folkhalsomyndigheten.se
Barbro Olsen-Liljequist	Swedish Institute for Infectious Disease Control, Stokholm, Sweden	barbro.liljequist@ folkhalsomyndigheten.se
Matthew Ellington	Antimicrobial Resistance and Healthcare Associated Infections Reference Unit (AMRHAI), Public Health England, London, UK	matthew.ellington@phe.gov.uk
Angela Kearns	Antimicrobial Resistance and Healthcare Associated Infections Reference Unit (AMRHAI), Public Health England, London, UK	angela.kearns@ phe.gov.uk
Gunnar Kahlmeter	EUCAST Development Laboratory, Växjö, Sweden	gunnar.kahlmeter@kronoberg.se
Alexander W. Friedrich	Department of Medical Microbiology, University Medical Center Groningen, Rijksuniversteit Groningen, The Netherlands	Alexander.Friedrich@umcg.nl
Julian Parkhill	Pathogen Genomics, The Wellcome Trust Sanger Institute, Wellcome Trust Genome Campus, Hinxton, Cambridge, United Kingdom	parkhill@sanger.ac.uk
Stephen D Bentley	Pathogen Genomics, The Wellcome Trust Sanger Institute, Wellcome Trust Genome Campus, Hinxton, Cambridge, United Kingdom	sdb@sanger.ac.uk
Brian G. Spratt	Department of Infectious Disease Epidemiology, Imperial College, London, UK	b.spratt@imperial.ac.uk
Hajo Grundmann	Department of Medical Microbiology, University Medical Center Groningen, Rijksuniversteit Groningen, The Netherlands	hajo.grundmann@uniklinik-freiburg.de
